# Supplementary material for: Portable Raman Spectrometer as a Screening Tool for Characterization of Iberian Dry-Cured Ham
Source: Foods. 2021 May 24;10(6):1177. doi: 10.3390/foods10061177 (PMC8225093; doi:10.3390/foods10061177)
Supplement: Supplementary file 1 [file foods-10-01177-s001.zip]

Archive with 1 entries (1 files):
- foods-1219513-supplementary.pdf
